# Supplementary material for: Revealing the maternal demographic history of Panthera leo using ancient DNA and a spatially explicit genealogical analysis
Source: BMC Evol Biol. 2014 Apr 2;14:70. doi: 10.1186/1471-2148-14-70 (PMC3997813; doi:10.1186/1471-2148-14-70)
Supplement: Additional file 5: Table S3 — Table of number of independent PCRs sequenced for each region. Cells with an outlined border indicate regions containing unique mutations not found in other lions. Where 2 cells share the same outlined border indicates mutation identified in region of PCR overlap and present in both contigs. [file 1471-2148-14-70-S5.xls]

## Sheet: Sheet1
Extract	CB12RU/12RL	CB13U/13L	CB14RU/14L	CB14RU/14BRL	CB14BRU/14L	CB17RU/17RL	CB1RU/CB1RL	CB8U/8RL	CB22RU/22RL	CB19U/19L2	CB20RU/20L	CB21RU/21L	CB10RU/10L	CB16RU/16RL	CB11RU/11L
PL1	1X	1X	1X	n/a	n/a	2X	n/a	1X	1X	1X	2X	1X	1X	1X	1X
PL2	1X	1X	1X	n/a	n/a	3X	n/a	1X	1X	1X	2X	1X	1X	1X	1X
PL3	1X	1X	1X	n/a	n/a	2X	1X	1X	1X	1X	2X	1X	1X	1X	1X
PL4	1X	1X	1X	n/a	n/a	2X	n/a	1X	1X	1X	2X	1X	1X	1X	1X
PL5	2X	2X	2X	n/a	n/a	4X	1X	2X	2X	1X	2X	2X	1X	2X	1X
PL6	1X	1X	1X	n/a	n/a	5X	1X	1X	1X	1X	1X	1X	1X	1X	1X
PL7	1X	1X	n/a	2X	2X	1X	1X	2X	1X	1X	1X	1X	1X	1X	1X
PL8	3X	1X	n/a	2X	2X	2X	n/a	2X	1X	1X	3X	4X	1X	2X	1X
PL9	3X	1X	n/a	2X	2X	2X	n/a	2X	1X	1X	1X	1X	1X	1X	2X
PL11	1X	1X	1X	n/a	n/a	3X	1X	1X	2X	1X	1X	1X	1X	1X	3X
PL12	2X	1X	1X	n/a	n/a	4X	n/a	1X	1X	1X	2X	4X	1X	1X	1X
PL13	1X	1X	1X	n/a	n/a	4X	n/a	1X	1X	1X	2X	1X	1X	1X	1X
PL15	1X	1X	1X	n/a	n/a	1X	n/a	1X	1X	1X	2X	1X	1X	1X	1X
PL16	1X	1X	1X	n/a	n/a	2X	n/a	1X	1X	1X	4X	1X	1X	1X	1X
